# Supplementary material for: Preventing and reducing burnout globally: a six continent thematic assessment
Source: Res Connect. 2026 Jun 23;1(2):vmag064. doi: 10.1093/rescon/vmag064 (PMC13290463; doi:10.1093/rescon/vmag064)
Supplement: vmag064_Supplementary_Data [file vmag064_supplementary_data.zip]

Archive with 4 entries (4 files):
- Appendix Figure 3 Newer.png
- Appendix Figure Legend.docx
- Appendix Figure 1.docx
- Appendix Figure 2 New.png
